# Supplementary material for: The Screening and COnsensus Based on Practices and Evidence (SCOPE) Program–Results of a Survey on Daily Practice Patterns for Patients with mCRC
Source: Curr Oncol. 2021 Jun 4;28(3):2097–106. doi: 10.3390/curroncol28030194 (PMC8293190; doi:10.3390/curroncol28030194)
Supplement: Supplementary file 1 [file curroncol-28-00194-s001.zip]

Archive with 3 entries (2 files):
- curroncol-1248688_SupplementalMaterial/
- curroncol-1248688_SupplementalMaterial/Figure S1.pdf
- curroncol-1248688_SupplementalMaterial/Table S1.docx
